# Supplementary material for: Tea Polyphenols Mitigate Radiation-Induced Ferroptosis and Intestinal Injury by Targeting the Nrf2/HO-1/GPX4 Signaling Pathway
Source: Antioxidants (Basel). 2025 May 11;14(5):580. doi: 10.3390/antiox14050580 (PMC12108355; doi:10.3390/antiox14050580)
Supplement: Supplementary file 1 [file antioxidants-14-00580-s001.zip]

Archive with 1 entries (1 files):
- antioxidants-3602419-supplementary.pdf
